# Supplementary material for: Meloxicam Inhibited the Proliferation of LPS-Stimulated Bovine Endometrial Epithelial Cells Through Wnt/β-Catenin and PI3K/AKT Pathways
Source: Front Vet Sci. 2021 Jul 9;8:637707. doi: 10.3389/fvets.2021.637707 (PMC8299055; doi:10.3389/fvets.2021.637707)
Supplement: Supplementary file 1 [file Data_Sheet_1.xlsx]

## Sheet: Sheet1
Cell Counting Kit-8
Control	Basic medium	DMSO	0.05MEL	0.5MEL	5MEL	50MEL
0.158	0.533	0.519	0.564	0.592	0.517	0.47
0.157	0.514	0.492	0.563	0.522	0.556	0.537
0.157	0.534	0.482	0.508	0.48	0.469	0.537
Control	Basic medium	LPS	0.5MEL+LPS	5MEL+LPS
0.168	1.543	1.477	1.795	1.578
0.17	1.57	1.547	1.521	1.523
0.174	1.432	1.481	1.46	1.459
Control	Basic medium	LPS	0.5MEL+LPS	5MEL+LPS
0.166	1.576	1.605	1.468	1.559
0.165	1.529	1.533	1.61	1.507
0.165	1.525	1.502	1.502	1.507
Control	Basic medium	LPS	0.5MEL+LPS	5MEL+LPS
0.17	1.092	1.048	1.207	1.156
0.167	1.094	1.029	1.044	1.091
0.168	0.999	1.207	1.122	1.12
Cell scratch test
	0H	3H	6H	12H	24H			0H	3H	6H	12H	24H
Control	750.478	678.503	645.927	411.409	5.2069		Control	115.969	108.391	97.8125	57.8125	2.83333
	741.994	672.261	654.249	399.053	4.64286			115.281	110.964	99.3594	57.2083	2.25
	746.581	686.51	646.994	407.622	4.41176			116.562	110.427	101.068	57.125	4.25
		0.0959057	0.139312	0.451805	0.993062				0.0653463	0.156562	0.501482	0.975568
		0.09398	0.118256	0.462189	0.993743				0.0374537	0.138113	0.50375	0.980483
		0.0804609	0.13339	0.454014	0.994091				0.0526363	0.132931	0.50992	0.963539
0.5MEL	733.578	663.246	630.568	391.414	5.57143		LPS	119.125	122.958	108.583	92.0156	19.3289
	735.484	674.057	635.725	391.918	4.13333			119.51	124.385	109.87	89.8073	18.3684
	733.898	679.373	626.074	399.088	4.85			117.505	123.562	109.25	93.4688	18.1316
		0.0958757	0.140422	0.466432	0.992405				-0.0321791	0.0884925	0.227571	0.837742
		0.0835197	0.135638	0.467128	0.99438				-0.0407914	0.0806677	0.24854	0.846303
		0.0742956	0.14692	0.456207	0.993391				-0.0515491	0.070254	0.204557	0.845696
5MEL	732.704	669.217	641.274	416.081	4.9		0.5MEL+LPS	119.333	123.505	114.745	96.4115	45.7135
	737.032	670.845	640.902	390.419	4.75			121.193	124.479	114.516	94.1562	46.8906
	735.813	668.402	643.661	396.907	5.27273			118.938	124.984	116.307	93.8125	44.8281
		0.0866477	0.124784	0.43213	0.993312				-0.0349598	0.0384515	0.192083	0.616926
		0.0898019	0.130429	0.470281	0.993555				-0.0271176	0.0550948	0.223087	0.61309
		0.091615	0.125238	0.460588	0.992834				-0.0508408	0.0221142	0.211245	0.623095
							5MEL+LPS	114.781	123.635	137.297	127.995	85.6615
								114.599	124.417	137.422	132.724	87.4479
								119.969	124.854	138.474	126.854	86.349
									-0.0771395	-0.196161	-0.115119	0.253698
									-0.0856701	-0.199155	-0.15816	0.236922
									-0.0407224	-0.15425	-0.0573934	0.280238
Flow cytometry
	G1	S	G2			G1%	S%	G2%
Control	65.24	11.69	14.57		Control	80.01	10.11	9.88
	64.27	11.97	14.17			81.26	10.26	8.48
	65.13	11.33	15.23			80.91	10.24	8.85
0.5MEL	62.91	11.56	15.06		0.5MEL	80.65	10.17	9.18
	63.92	11.65	15.1			80.54	10.36	9.1
	65.02	11.18	15.13			81.01	10.18	8.82
5MEL	65.82	11.65	14.72		5MEL	80.22	10.87	8.91
	64.52	11.36	15.7			80.76	10.35	8.88
	63.92	12.19	15.12			80.78	10.47	8.75
	G1	S	G2			G1%	S%	G2%
Control	72.44	6.08	13.09		Control	89.81	4.04	6.14
	75.66	5.56	12.72			88.9	3.89	7.21
	72.64	6.56	12.66			88.84	4.1	7.06
LPS	74.25	7.43	11.9		LPS	87.65	7.13	5.21
	73.45	8.21	11.25			86.63	6.45	6.93
	72.45	8.99	11.29			87.06	7.13	5.81
LPS+0.5MEL	75.06	7.66	12.12		LPS+0.5MEL	87.43	7.4	5.17
	72.92	8.3	11.42			87.39	6.89	5.72
	72.07	8.49	12.8			86.94	7.11	5.95
LPS+5MEL	70.2	9.84	12.22		LPS+5MEL	85.12	8.7	6.18
	71	9.75	11.85			85.77	8.37	5.86
	70.95	9.64	12.02			85.12	8.61	6.27
Quantitive PCR
MEL+LPS	3h	12h	24h		MEL+LPS	3h	12h	24h		MEL+LPS	3h	12h	24h		MEL+LPS	3h	12h	24h		MEL+LPS	3h	12h	24h		MEL+LPS	3h	12h	24h		MEL+LPS	3h	12h	24h		MEL+LPS	3h	12h	24h		MEL+LPS	3h	12h	24h
ACTB	20.19	19.94	19.62		VEGFA	26.0664	25.5	24.86		CCN2	22.0071	22.0641	22.0479		TGFB1	25.0972	24.1476	24.4799		TGFB3	27.87	28.41	29.27		IGF1R	26.4265	25.48	25.23		PTGS1	27.2588	28.1753	27.8131		PTGS2	27.7528	28.15	29.59		TLR4	29.2866	29.36	29.05
	19.93	20.39	19.61			26.0292	25.73	25.02			22.0885	22.1486	22.1505			25.3654	24.4176	24.4649			28.01	28.49	29.14			26.4927	25.5	25.32			27.6829	27.8617	27.5698			27.8155	28.2752	29.58			29.4583	29.32	29.1
	20.04	20.09	19.95			26.0886	25.63	25.05			22.2964	22.2494	22.1464			25.3179	24.4123	24.3209			28.05	28.06	29.13			26.4711	25.42	25.25			27.837	28.1255	28.0503			28.0576	28.0095	29.02			29.5709	29.48	29.14
	19.98	19.97	20.2			26.4482	25.67	25.43			23.3634	23.2441	22.7989			26.1796	25.0667	25.0504			28.58	27.69	28.99			27.3316	26.02	25.66			27.6192	28.2946	28.3545			26.9467	24.91	26.8			27.9085	28.26	28.01
	19.95	20.12	20.12			26.379	25.75	25.47			23.3088	23.2229	22.788			26.0646	24.9321	25.1966			28.76	27.64	29.14			27.361	26.08	25.78			28.0232	28.0555	28.0134			26.9222	25.1643	26.63			27.8013	28.04	27.99
	19.91	20.21	20.34			26.3813	25.73	25.59			23.4526	23.328	22.8603			26.1977	25.1344	24.9895			28.54	27.45	29.22			27.2798	25.87	25.62			27.9866	28.4222	28.0566			27.0633	24.6469	26.63			28.0662	28.11	28.19
	20	19.61	19.72			26.7126	25.33	25.15			23.8037	22.6695	22.4996			25.7319	24.9237	24.3767			29.4	27.37	28.96			27.0435	26.13	25.51			27.7879	28.6545	27.5827			26.9479	25.1392	28.13			27.8575	27.63	28.12
	19.95	19.62	19.84			26.6412	25.44	25.09			23.9763	22.8869	22.4352			25.7898	24.9006	24.4441			29.45	27.76	28.65			27.116	26.07	25.47			27.2995	27.9895	28.0416			26.8967	25.0653	28.12			27.6865	27.73	28.06
	19.93	19.67	20.02			26.7171	25.44	25.24			23.9064	22.8173	22.5567			25.6528	24.9189	24.5347			29.37	27.46	28.77			27.0796	26.04	25.33			27.6934	28.0977	27.9634			26.6004	25.248	28.15			27.9443	27.73	28.03
	19.82	19.84	20.19			26.14	25.71	25.28			23.3525	22.6798	22.6813			25.8953	24.9999	24.4124			28.62	28.34	29.24			26.9913	26.21	25.68			27.6974	28.1973	27.9845			26.9074	24.8504	27.28			28.0652	28.15	27.96
	19.72	19.97	20.1			26.1343	25.71	25.36			23.4362	22.6737	22.7363			25.8072	24.9011	24.4439			28.74	27.97	29.45			26.8658	26.15	25.55			27.3038	28.2173	27.8234			26.9396	24.6893	27.25			28.1174	28.1	28.28
	19.76	19.74	20.13			26.1533	25.64	25.3			23.5411	22.8529	22.6365			25.9697	25.0255	24.5073			28.62	28.11	29.22			27.0206	26.04	25.37			27.5322	28.2911	28.1327			26.8752	24.9601	26.87			27.9676	28.2	28.16
Western blot
LPS	0min	15min	30min	45min	60min	75min	90min		LPS	0min	5min	10min	15min
BA									BA
	355836	203803	223751	247587	212571	289665	326844			257694	163047	277687	211852
	289206	165896	187867	201325	172685	235802	265895			212811	237882	263877	239924
	280155	160485	176320	194936	167513	228124	257438			252702	265109	293002	268389
β-catin									AKT
	157133	116179	112534	182784	55508	92665	75654			207170	193422	217700	256271
	180050	127776	122069	202371	60095	104696	84647			340077	271336	305017	468368
	158135	122869	108654	177258	57986	97525	78671			360634	286915	318433	483652
Cmyc									P-AKT
	312443	340129	253363	231220	203279	196132	196209			211076	221457	294396	186929
	375649	417132	310149	254821	239760	201486	230914			234962	223887	291013	226747
	589858	653870	479732	412804	376183	321409	361749			153147	161362	226786	124008
D1									PI3K
	265072	234652	240665	242895	199749	237398	204071			224862	226084	245273	212145
	274425	254407	258574	263042	225734	229241	236314			185875	186783	202756	189524
	226160	218253	225104	186221	144422	179890	187817			163975	165243	191025	159342
GSK									P-PI3K
	370477	303661	279945	311370	233581	329112	321349			114454	115988	168536	127065
	391462	314462	294462	331212	232941	340646	344994			117740	128490	161253	117055
	434932	336409	336062	376159	278216	382049	395435			116036	118028	167456	117407
MEL	0	0.5	5		MEL+LPS	0	LPS	0.5M+LPS	5M+LPS
BA					BA
	448662	487926	370485			294336	194825	319144	249255
	378199	406925	326462			257694	163047	277687	211852
	326116	335183	324135			243552	161073	263985	205895
β-catin					β-catin
	177816	153681	168016			192607	216010	205456	151993
	213919	225436	239056			176559	194361	176027	141874
	204647	210670	224623			169189	189761	172241	139192
Cmyc					Cmyc
	503207	529607	495280			214456	238092	151583	138255
	235648	227121	190570			196953	205095	171204	152147
	211966	204682	188866			200138	221863	140598	130625
D1					D1
	395281	442990	373165			432551	451260	356300	353952
	360014	394091	321062			273404	287686	219403	215843
	349679	333970	330091			229078	239507	170672	166492
GSK					GSK
	549322	514414	539256			395454	354295	320891	238302
	287657	328971	267563			358460	313177	293213	207805
	319301	369376	309288			346607	304123	271879	193352
AKT					AKT
	383705	377033	372185			673219	401884	651066	642300
	348850	342707	338518			457509	416350	442919	470661
	306904	301528	297707			267150	248659	271202	292467
P-AKT					P-AKT
	368398	360906	355722			317234	363267	324118	326977
	310740	310239	302763			291113	331145	293216	296819
	295501	291615	295700			268311	311877	267473	276323
PI3K					PI3K
	363585	489291	358398			393447	340352	303965	355395
	438785	430354	384760			319877	276758	247056	288970
	348537	372884	347883			357852	300797	270966	309097
P-PI3K					P-PI3K
	210985	227153	187301			154289	251425	103100	194484
	230004	268835	244119			68179	76351	75258	81899
	208234	224283	203705			402802	445535	408992	413028
